# Supplementary material for: African American and African-Born Black Women’s Perspectives and Experiences with a Cervical Health Education and HPV-Self Sampling Intervention
Source: Healthcare (Basel). 2025 Sep 23;13(19):2389. doi: 10.3390/healthcare13192389 (PMC12523894; doi:10.3390/healthcare13192389)
Supplement: Supplementary file 1 [file healthcare-13-02389-s001.zip]

Archive with 1 entries (1 files):
- healthcare-3699059-supplementary.pdf
